# Supplementary material for: National Trends in Racial and Ethnic Disparities in Mortality from Mechanical Complications of Cardiac Valves and Grafts (1999–2020)
Source: J Clin Med. 2025 Jan 16;14(2):562. doi: 10.3390/jcm14020562 (PMC11765941; doi:10.3390/jcm14020562)
Supplement: Supplementary file 1 [file jcm-14-00562-s001.zip]

Archive with 1 entries (1 files):
- jcm-3350823-supplementary.pdf
